# Supplementary material for: Creatine Kinase Blockade Disrupts Energy Metabolism and Redox Homeostasis to Suppress Osteosarcoma Progression
Source: Int J Mol Sci. 2025 Nov 28;26(23):11555. doi: 10.3390/ijms262311555 (PMC12692347; doi:10.3390/ijms262311555)
Supplement: Supplementary file 1 [file ijms-26-11555-s001.zip]

Archive with 1 entries (1 files):
- ijms-3987689-supplementary.pdf
